# Supplementary material for: Assessing the Population Structure and Invasion Risk in Suitable Areas of the Rice Pest Leptocorisa acuta (Hemiptera: Alydidae)
Source: Insects. 2025 Sep 10;16(9):949. doi: 10.3390/insects16090949 (PMC12471163; doi:10.3390/insects16090949)
Supplement: Supplementary file 1 [file insects-16-00949-s001.zip]

Archive with 1 entries (1 files):
- insects-3833502-supplementary.pdf
